# Supplementary material for: The difficulty of the postural control task affects multi-muscle control during quiet standing
Source: Exp Brain Res. 2016 Mar 4;234:1977–86. doi: 10.1007/s00221-016-4602-z (PMC4893067; doi:10.1007/s00221-016-4602-z)
Supplement: Supplementary file 1 — Supplementary material 1 (XLSX 35 kb) [file 221_2016_4602_MOESM1_ESM.xlsx]

## Sheet: Pooled coherence
	Normality test for integral pooled coherence from 0 to 5 Hz
			Shapiro-Wilk
			Estadístico	gl	Sig.
	Bipedal	Anterior	0.894	20	0.032
		Posterior	0.935	20	0.194
		Core	0.964	20	0.625
		Mixed	0.8	20	0.001
		Agonist/Antagonist	0.969	20	0.735
	Unipedal	Anterior	0.963	20	0.6
		Posterior	0.951	20	0.38
		Core	0.838	20	0.003
		Mixed	0.913	20	0.074
		Agonist/Antagonist	0.973	20	0.823

## Sheet: Single coherence
	Normality test for integral single coherence from 0 to 5 Hz
				Shapiro-Wilk
				Estadístico	gl	Sig.
	Anterior muscles	Bipedal	TA-VM	0.897	20	0.036
			TA_RA	0.88	20	0.017
			VM-RA	0.931	20	0.163
		Unipedal	TA-VM	0.967	20	0.681
			TA_RA	0.94	20	0.237
			VM-RA	0.956	20	0.473
	Posterior muscles	Bipedal	GM-BF	0.98	20	0.938
			GM-ES	0.928	20	0.139
			BF-ES	0.901	20	0.044
		Unipedal	GM-BF	0.96	20	0.543
			GM-ES	0.94	20	0.242
			BF-ES	0.965	20	0.653
	Core Muscles	Bipedal	RA-EO	0.916	20	0.084
			RA-ES	0.877	20	0.016
			EO-ES	0.744	20	0
		Unipedal	RA-EO	0.928	20	0.139
			RA-ES	0.885	20	0.021
			EO-ES	0.495	20	0
	Mixed muscles	Bipedal	GM-VM	0.952	20	0.4
			GM-RA	0.967	20	0.681
			VM-ES	0.91	20	0.065
			TA-BF	0.874	20	0.014
			TA-ES	0.891	20	0.028
			BF-RA	0.951	20	0.388
		Unipedal	GM-VM	0.922	20	0.107
			GM-RA	0.924	20	0.118
			VM-ES	0.967	20	0.681
			TA-BF	0.858	20	0.007
			TA-ES	0.856	20	0.007
			BF-RA	0.979	20	0.925
	Agonist/Antagonist leg muscles	Bipedal	GM-TA	0.876	20	0.015
			BF-VM	0.872	20	0.013
		Unipedal	GM-TA	0.972	20	0.799
			BF-VM	0.969	20	0.737
